# Supplementary material for: Cation Vacancies in Feroxyhyte Nanosheets toward Fast Kinetics in Lithium–Sulfur Batteries
Source: Nanomaterials (Basel). 2023 Feb 28;13(5):909. doi: 10.3390/nano13050909 (PMC10005701; doi:10.3390/nano13050909)
Supplement: Supplementary file 1 [file nanomaterials-13-00909-s001.zip]

Archive with 1 entries (1 files):
- nanomaterials-2236279-supplementary.pdf
